# Supplementary material for: Nanoparticles for Biomedical Use Derived from Natural Biomolecules: Tannic Acid and Arginine
Source: Biomedicines. 2025 Jan 16;13(1):209. doi: 10.3390/biomedicines13010209 (PMC11762816; doi:10.3390/biomedicines13010209)
Supplement: Supplementary file 1 [file biomedicines-13-00209-s001.zip]

Archive with 1 entries (1 files):
- biomedicines-3427146-supplementary.pdf
